# Supplementary material for: Persistent directional growth capability in Arabidopsis thaliana pollen tubes after nuclear elimination from the apex
Source: Nat Commun. 2021 Apr 22;12:2331. doi: 10.1038/s41467-021-22661-8 (PMC8062503; doi:10.1038/s41467-021-22661-8)
Supplement: Supplementary file 9 — Source Data [file 41467_2021_22661_MOESM9_ESM.xlsx]

## Sheet: Figure 1
Figure 1c					Figure 1d
SC-cal line1 x Col-0	Hyg resistant	Hyg sensitive	Total		Col-0 x SC-cal line1	Hyg resistant	Hyg sensitive	Total
silique1	27	20	47		silique1	0	34	34
silique2	15	15	30		silique2	0	36	36
silique3	26	20	46		silique3	0	42	42
silique4	22	25	47		silique4	0	37	37
silique5	20	28	48		silique5	0	47	47
silique6	21	22	43		silique6	0	34	34
total	131	130	261		silique7	1	27	28
%	50.1916	49.8084			total	1	257	258
					%	0.387597	99.6124
SC-cal line2 x Col-0	Hyg resistant	Hyg sensitive	Total
silique1	51	16	67		Col-0 x SC-cal line2	Hyg resistant	Hyg sensitive	Total
silique2	34	17	51		silique1	3	37	40
silique3	20	13	33		silique2	4	18	22
silique4	43	12	55		silique3	11	22	33
silique5	47	15	62		silique4	5	15	20
silique6	51	14	65		silique5	3	14	17
total	246	87	333		silique6	4	23	27
%	73.8739	26.1261			silique7	5	22	27
					total	35	151	186
					%	18.8172	81.1828
SC-cal line3 x Col-0	Hyg resistant	Hyg sensitive	Total
silique1	24	22	46
silique2	41	19	60		Col-0 x SC-cal line3	Hyg resistant	Hyg sensitive	Total
silique3	27	23	50		silique1	12	27	39
silique4	30	22	52		silique2	7	25	32
total	122	86	208		silique3	6	28	34
%	58.6538	41.3462			silique4	8	35	43
					silique5	12	28	40
					silique6	8	31	39
SC-cal line4 x Col-0	Hyg resistant	Hyg sensitive	Total		silique7	8	22	30
silique1	30	24	54		silique8	13	25	38
silique2	31	37	68		total	74	221	295
silique3	26	30	56		%	25.0847	74.9153
silique4	33	27	60
silique5	27	24	51
silique6	26	41	67		Col-0 x SC-cal line4	Hyg resistant	Hyg sensitive	Total
total	173	183	356		silique1	8	36	44
%	48.5955	51.4045			silique2	5	34	39
					silique3	5	36	41
					silique4	0	31	31
SC-cal line5 x Col-0	Hyg resistant	Hyg sensitive	Total		silique5	8	38	46
silique1	18	32	50		silique6	1	33	34
silique2	25	27	52		silique7	3	31	34
silique3	28	25	53		silique8	8	35	43
silique4	24	23	47		silique9	4	31	35
silique5	25	23	48		silique10	2	33	35
total	120	130	250		total	44	338	382
%	48	52			%	11.5183	88.4817
					Col-0 x SC-cal line5	Hyg resistant	Hyg sensitive	Total
Summary	Hyg resistant [%]	Hyg sensitive [%]	Total		silique1	6	49	55
SC-cal line1 x Col-0	50.1916	49.8084	261		silique2	5	50	55
SC-cal line2 x Col-0	73.8739	26.1261	333		silique3	6	47	53
SC-cal line3 x Col-0	58.6538	41.3462	208		silique4	6	42	48
SC-cal line4 x Col-0	48.5955	51.4045	356		silique5	7	38	45
SC-cal line5 x Col-0	48	52	250		silique6	5	41	46
					silique7	9	47	56
					silique8	4	44	48
					silique9	1	44	45
					silique10	4	43	47
					total	53	445	498
					%	10.6426	89.3574
					Summary	Hyg resistant [%]	Hyg sensitive [%]	Total
					Col-0 x SC-cal line1	0.387597	99.6124	258
					Col-0 x SC-cal line2	18.8172	81.1828	186
					Col-0 x SC-cal line3	25.0847	74.9153	295
					Col-0 x SC-cal line4	11.5183	88.4817	382
					Col-0 x SC-cal line5	10.6426	89.3574	498

## Sheet: Figure 2
Figure 2d
RHT SC-cal hemizygous, pGCS1:GCS1-Clover homozygous
	RHT-	RHT-	RHT+	RHT+
Series	GCS1-Clover negative	GCS1-Clover positive	GCS1-Clover negative	GCS1-Clover positive	total
Series001	1	10	0	13	24
Series002	1	10	1	15	27
Series003	2	7	1	6	16
Series004	3	10	1	18	32
Series005	1	7	6	9	23
Series006	0	14	1	12	27
Series012	4	10	1	18	33
Series013	1	11	1	6	19
Series014	2	9	1	5	17
Series015	2	5	2	12	21
Series016	2	8	3	4	17
Series017	4	9	3	5	21
Series018	3	6	2	8	19
Series019	0	5	1	3	9
Series020	1	8	1	15	25
Series021	1	6	2	6	15
Series022	1	5	1	4	11
Series023	0	2	1	9	12
Series024	2	3	1	5	11
total	31	145	30	173	379
	RHT-, total	176	RHT+, total	203
	GCS1-Clover positive in RHT- pollen (%)	82.3864	GCS1-Clover positive in RHT+ pollen (%)	85.2217
Figure 2g
RHT SC-cal hemizygouz, pACA3:Lyn24-mNeonGreen homozygous
	RHT-	RHT-	RHT+	RHT+
Series	IVPM-labeled	IVPM-not-labeled	IVPM-labeled	IVPM-not-labeled	total
Series001	6	3	1	4	14
Series003	2	1	1	6	10
Series004	11	4	2	7	24
Series005	12	2	4	4	22
Series006	5	5	0	6	16
Series008	4	3	1	4	12
Series010	5	2	1	6	14
Series011	6	2	1	6	15
Series012	6	1	4	4	15
Series013	7	4	2	6	19
Series015	9	2	9	4	24
Series016	9	1	4	7	21
Series017	12	1	2	10	25
Series018	7	1	1	10	19
Series019	4	3	4	7	18
Series020	12	1	2	7	22
Series021	6	1	6	3	16
total	123	37	45	101	306
	RHT-, total	160	RHT+, total	146
Total	IVPM-labeled RHT- pollen (%)	76.875	IVPM-not-labeled RHT- pollen (%)	30.8219

## Sheet: Figure 3
Figure 3e							Figure 3h
Assay No.	Pollen-tube No.	Phenotype of male germ unit	RHT signal				RHT+
1	1	VN only	positive				Time point	VN-SN (mm)	SN-SN (mm)
1	2	normal	negative				1	39.693	3.114
1	3	normal	negative				2	45.289	2.407
1	4	normal	negative				3	40.366	3.316
1	5	normal	negative				4	43.997	2.017
1	6	normal	negative				5	45.074	2.681
1	7	normal	negative				6	39.32	2.282
1	8	normal	negative				7	22.788	2.345
1	9	VN only	positive				8	17.362	2.532
1	10	VN only	positive				9	8.525	2.352
1	11	VN only	positive				10	6.354	2.345
1	12	VN only	positive				11	8.809	2.73
1	13	long VN-SN	positive				12	6.533	2.532
1	14	normal	negative				13	11.075	2.532
1	15	normal	negative				14	5.638	2.525
1	16	normal	negative				15	3.15	2.892
1	17	VN only	positive				16	7.271	3.066
1	18	long VN-SN	positive				17	17.416	3.072
1	19	VN only	positive				18	25.535	2.73
1	20	long VN-SN	positive				19	29.556	2.525
1	21	normal	negative				20	21.581	2.532
1	22	normal	negative				21	22.704	2.886
1	23	long VN-SN	positive				22	9.585	2.908
1	24	VN only	positive				23	12.891	2.712
1	25	VN only	positive				24	12.437	3.066
1	26	normal	negative				25	17.699	2.345
1	27	normal	negative				26	30.568	2.525
1	28	normal	negative				27	33.594	2.706
1	29	long VN-SN	positive				28	29.128	2.712
1	30	long VN-SN	positive				29	33.462	2.352
1	31	long VN-SN	positive				30	43.911	2.706
1	32	VN only	positive				31	48.451	2.583
1	33	long VN-SN	positive
1	34	Not determined	negative
1	35	normal	negative				Figure 3i
1	36	normal	negative				RHT−
1	37	Not determined	negative				Time point	VN-SN (mm)	SN-SN (mm)
1	38	VN only	positive				1	8.84	5.438
1	39	normal	negative				2	10.451	4.184
1	40	normal	negative				3	5.305	4.389
1	41	normal	negative				4	8.478	4.287
1	42	VN only	positive				5	6.176	5.193
1	43	normal	negative				6	7.706	4.344
1	44	normal	negative				7	4.857	4.923
1	45	normal	negative				8	9.947	4.623
1	46	normal	negative				9	10.405	5.342
1	47	long VN-SN	positive				10	8.928	5.079
1	48	VN only	positive				11	7.808	4.735
1	49	normal	negative				12	3.648	4.813
1	50	VN only	positive				13	9.019	4.524
2	1	Not determined	positive				14	10.438	5.259
2	2	normal	negative				15	7.358	4.923
2	3	normal	negative				16	8.103	4.567
2	4	normal	positive				17	7.963	4.747
2	5	normal	negative				18	7.296	4.392
2	6	normal	negative				19	8.491	4.813
2	7	normal	negative				20	4.113	4.721
2	8	normal	negative				21	4.344	4.953
2	9	normal	negative				22	5.908	4.693
2	10	normal	positive				23	9.822	4.693
2	11	normal	negative				24	5.533	4.883
2	12	normal	negative				25	8.234	4.776
2	13	VN only	positive
2	14	long VN-SN	positive
2	15	normal	negative
2	16	normal	negative
2	17	normal	negative
2	18	VN only	positive
2	19	normal	negative
2	20	normal	negative
2	21	normal	negative
2	22	long VN-SN	positive
2	23	normal	negative
2	24	long VN-SN	negative
2	25	normal	negative
2	26	long VN-SN	positive
2	27	normal	negative
2	28	long VN-SN	positive
2	29	VN only	positive
2	30	normal	negative
2	31	VN only	positive
2	32	VN only	positive
2	33	VN only	positive
3	1	long VN-SN	positive
3	2	VN only	positive
3	3	normal	negative
3	4	normal	negative
3	5	VN only	positive
3	6	normal	negative
3	7	normal	negative
3	8	VN only	positive
3	9	VN only	positive
3	10	normal	negative
3	11	normal	negative
3	12	VN only	positive
3	13	normal	negative
3	14	normal	negative
3	15	VN only	positive
3	16	VN only	positive
3	17	VN only	positive
3	18	normal	negative
3	19	normal	negative
3	20	long VN-SN	positive
3	21	VN only	positive
3	22	normal	negative
3	23	normal	positive
3	24	normal	negative
3	25	VN only	positive
3	26	normal	negative
3	27	normal	negative
3	28	VN only	positive
3	29	VN only	positive
3	30	VN only	positive
3	31	normal	positive
3	32	normal	negative
3	33	normal	negative
3	34	VN only	positive
3	35	normal	negative
3	36	normal	negative
3	37	normal	negative
3	38	VN only	positive
3	39	normal	negative
3	40	long VN-SN	positive
3	41	VN only	positive
3	42	VN only	positive
3	43	normal	negative
3	44	normal	negative
3	45	VN only	positive
3	46	long VN-SN	positive
3	47	normal	negative
3	48	VN only	positive
3	49	VN only	positive
3	50	normal	negative
3	51	VN only	positive
3	52	normal	negative
3	53	normal	negative
3	54	VN only	positive
3	55	VN only	positive
3	56	normal	negative
3	57	normal	negative
3	58	normal	negative
3	59	normal	negative
3	60	VN only	positive
3	61	normal	negative
3	62	normal	negative
3	63	normal	negative
3	64	VN only	positive
3	65	normal	negative
3	66	normal	negative
3	67	normal	negative
3	68	VN only	positive
3	69	long VN-SN	positive
3	70	VN only	positive
3	71	VN only	positive
3	72	VN only	positive
3	73	VN only	positive
3	74	normal	negative
3	75	VN only	positive
3	76	long VN-SN	positive
3	77	normal	negative
3	78	normal	negative
3	79	VN only	positive
3	80	VN only	positive
3	81	VN only	positive
3	82	VN only	positive
3	83	normal	negative
3	84	normal	negative
3	85	normal	negative
3	86	normal	negative
3	87	Not determined	negative
3	88	normal	negative
3	89	normal	negative
3	90	VN only	positive
3	91	long VN-SN	positive
3	92	normal	negative
Summary
RHT+ pollen tubes
	Normal	VN only	Long VN-SN	Not determined	Total
No. of pollen tubes	4	56	20	1	81
%	4.93827	69.1358	24.6914	1.23457
RHT− pollen tubes
No. of pollen tubes	90	0	1	3	94
%	95.7447	0	1.06383	3.19149

## Sheet: Figure 4
Figure 4
	0 PT		1 PT				2 PTs			total
			no focus	1 focus	>1 foci		no focus	1 focus	>1 foci
#1	5		23	20	5		2	5	6	66
#2	8		28	15	0		1	4	1	57
#3	7		12	13	0		1	3	0	36
#4	0		27	13	1		4	7	5	57
#5	1		25	11	3		2	3	3	48
#6	7		24	20	1		3	6	2	63
#7	1		28	11	0		4	8	7	59
#8	3		29	13	1		1	8	1	56
#9	5		31	13	0		1	2	4	56
total	37		227	129	11		19	46	29	498
%	7.42972		45.5823	25.9036	2.20884		3.81526	9.23695	5.82329

## Sheet: Figure 5
Figure 5f-j
RHT line1-4							RHT line1-9							RHT line1-11							SC-cal RHT line2-1							SC-cal RHT line2-9							SC-cal RHT line2-12							wit1/2 RHT line3-1							wit1/2 RHT line3-7
Sample No.	Nuclear positions	Order of nuclei in pollen tubes	Length of pollen tube (mm)	Tip-VN (mm)	Tip-SN (mm)		Sample No.	Nuclear positions	Order of nuclei in pollen tubes	Length of pollen tube (mm)	Tip-VN (mm)	Tip-SN (mm)		Sample No.	Nuclear positions	Order of nuclei in pollen tubes	Length of pollen tube (mm)	Tip-VN (mm)	Tip-SN (mm)		Sample No.	Nuclear positions	Order of nuclei in pollen tubes	Length of pollen tube (mm)	Tip-VN (mm)	Tip-SN (mm)		Sample No.	Nuclear positions	Order of nuclei in pollen tubes	Length of pollen tube (mm)	Tip-VN (mm)	Tip-SN (mm)		Sample No.	Nuclear positions	Order of nuclei in pollen tubes	Length of pollen tube (mm)	Tip-VN (mm)	Tip-SN (mm)		Sample No.	Nuclear positions	Order of nuclei in pollen tubes	Length of pollen tube (mm)	Tip-VN (mm)	Tip-SN (mm)		Sample No.
1	VN&SN apical	VN ahead	330.335	41.215	47.432		1	VN&SN apical	VN ahead	520.438	41.617	62.453		1	VN&SN apical	VN ahead	581.096	51.751	78.148		1	VN apical, SN basal	VN ahead	287.087	40.901	288.61		1	VN apical, SN basal	VN ahead	422.031	52.9	402.124		1	VN apical, SN basal	VN ahead	415.888	43.597	403.671		1	VN&SN apical	SN ahead	520.691	234.855	102.414		1
2	VN&SN apical	VN ahead	391.677	38.166	54.928		2	VN&SN apical	VN ahead	220.61	27.457	37.072		2	VN&SN apical	VN ahead	691.975	65.003	77.649		2	VN apical, SN basal	VN ahead	245.512	20.033	249.601		2	VN apical, SN basal	VN ahead	477.374	28.833	483.69		2	VN&SN apical	VN ahead	303.756	15.799	36.925		2	VN&SN apical	SN ahead	122.721	68.621	38.21		2
3	VN&SN apical	VN ahead	96.974	41.897	54.12		3	VN&SN apical	VN ahead	639.946	65.969	88.754		3	VN&SN apical	VN ahead	488.506	52.619	59.326		3	VN&SN apical	VN ahead	257.625	74.014	167.923		3	VN&SN apical	VN ahead	431.781	42.272	280.049		3	VN&SN apical	together	301.861	25.821	30.936		3	VN&SN apical	SN ahead	224.218	34.24	22.938		3
4	VN&SN apical	VN ahead	139.57	36.702	49.977		4	VN&SN apical	VN ahead	456.443	31.157	36.505		4	VN&SN apical	VN ahead	442.057	50.625	63.923		4	VN apical, SN basal	VN ahead	363.154	15.91	342.059		4	VN apical, SN basal	VN ahead	738.212	54.308	745.056		4	VN&SN apical	VN ahead	318.895	19.614	145.693		4	VN&SN apical	SN ahead	320.852	78.567	58.315		4
5	VN&SN apical	VN ahead	287.291	59.492	73.82		5	VN&SN apical	VN ahead	708.862	62.729	78.766		5	VN&SN apical	VN ahead	574.315	43.922	64.829		5	VN apical, SN basal	VN ahead	268.87	37.617	238.151		5	VN apical, SN basal	VN ahead	343.436	27.001	347.717		5	VN apical, SN basal	VN ahead	278.875	16.613	278.875		5	VN&SN apical	SN ahead	225.983	101.871	87.519		5
6	VN&SN apical	VN ahead	275.261	65.974	80.221		6	VN&SN apical	VN ahead	304.33	48.629	59.718		6	VN&SN apical	VN ahead	383.348	64.26	81.446		6	VN apical, SN basal	VN ahead	663.786	74.089	671.985		6	ND	ND	398.048	38.762	82.253		6	VN&SN apical	VN ahead	173.509	24.873	41.073		6	VN&SN apical	SN ahead	175.027	85.701	66.261		6
7	VN&SN apical	VN ahead	201.112	36.761	50.085		7	VN&SN apical	VN ahead	132.522	54.996	68.858		7	VN&SN apical	VN ahead	247.811	39.531	47.707		7	VN apical, SN basal	VN ahead	568.831	62.372	548.564		7	VN&SN apical	VN ahead	490.593	53.863	64.288		7	ND	ND	349.163	50.072	156.143		7	VN&SN apical	SN ahead	206.072	57.644	43.841		7
8	VN&SN apical	VN ahead	327.727	30.797	42.019		8	VN&SN apical	VN ahead	575.842	51.543	80.123		8	VN&SN apical	VN ahead	298.329	29.486	45.023		8	VN&SN apical	VN ahead	105.069	35.099	50.113		8	VN&SN apical	VN ahead	299.983	63.64	73.506		8	VN apical, SN basal	VN ahead	241.198	24.042	240.86		8	VN&SN apical	SN ahead	246.613	95.285	77.823		8
9	VN&SN apical	VN ahead	316.067	32.74	60.358		9	VN&SN apical	VN ahead	414.795	71.116	86.33		9	VN&SN apical	VN ahead	397.198	49.977	63.901		9	ND	ND	442.561	45.741	194.491		9	VN apical, SN basal	VN ahead	611.129	61.932	614.084		9	VN apical, SN basal	VN ahead	571.343	49.159	555.085		9	VN&SN apical	SN ahead	353.005	90.82	79.021		9
10	VN&SN apical	VN ahead	509.621	52.857	60.949		10	VN&SN apical	VN ahead	444.908	71.998	88.151		10	VN&SN apical	together	696.725	50.738	55.331		10	VN&SN apical	VN ahead	473.263	61.665	114.52		10	VN apical, SN basal	VN ahead	711.075	52.325	686.619		10	VN&SN apical	together	407.256	51.212	49.167		10	VN&SN apical	Together	278.263	41.307	46.205		10
11	VN&SN apical	VN ahead	370.215	37.713	50.53		11	VN&SN apical	VN ahead	501.222	50.559	63.716		11	VN&SN apical	SN ahead	327.596	15.986	10.402		11	VN apical, SN basal	VN ahead	227.197	19.711	220.513		11	VN apical, SN basal	VN ahead	584.741	58.45	587.06		11	VN apical, SN basal	VN ahead	520.986	48.764	511.905		11	VN&SN apical	SN ahead	341.322	103.264	90.851		11
12	VN&SN apical	together	471.061	63.559	72.379		12	VN&SN apical	VN ahead	524.542	64.107	84.782		12	VN&SN apical	VN ahead	532.835	35.532	48.488		12	VN apical, SN basal	VN ahead	443.859	50.298	432.165		12	VN apical, SN basal	VN ahead	265.235	58.881	258.558		12	VN apical, SN basal	VN ahead	350.248	77.392	361.161		12	VN&SN apical	SN ahead	228.606	162.555	46.556		12
13	VN&SN apical	SN ahead	190.366	63.968	56.945		13	VN&SN apical	VN ahead	609.983	67.534	81.059		13	VN&SN apical	VN ahead	327.924	46.207	61.583		13	VN apical, SN basal	VN ahead	465.158	45.08	460.583		13	VN apical, SN basal	VN ahead	384.155	28.755	370.575		13	VN apical, SN basal	VN ahead	254.405	71.165	222.537		13	VN&SN apical	SN ahead	208.941	102.976	81.781		13
14	VN&SN apical	VN ahead	197.227	36.973	61.401		14	VN&SN apical	VN ahead	433.861	67.199	73.638		14	VN&SN apical	VN ahead	322.383	20.05	28.907		14	VN apical, SN basal	VN ahead	278.712	27.972	279.735		14	VN apical, SN basal	VN ahead	402.897	30.389	402.897		14	VN&SN apical	SN ahead	562.627	134.051	58.168		14	VN&SN apical	SN ahead	206.614	25.567	11.896		14
15	VN&SN apical	VN ahead	313.27	55.873	66.095		15	VN&SN apical	VN ahead	253.423	51.841	67.397		15	VN&SN apical	VN ahead	364.461	48.676	57.945		15	VN apical, SN basal	VN ahead	378.588	15.464	385.316		15	VN apical, SN basal	VN ahead	396.493	20.443	377.494		15	ND	ND	240.82	50.83	81.793		15	VN&SN apical	SN ahead	535.584	82.935	68.292		15
16	VN&SN apical	VN ahead	104.911	39.183	62.262		16	VN&SN apical	together	304.185	70.763	76.214		16	VN&SN apical	VN ahead	426.051	100.515	114.157		16	VN apical, SN basal	VN ahead	227.95	47.782	223.201		16	VN&SN apical	VN ahead	380.02	19.791	34.129		16	ND	ND	366.967	25.629	49.555		16	SN apical, VN basal	SN ahead	440.147	425.499	69.48		16
17	VN&SN apical	VN ahead	385.279	36.144	47.055		17	VN&SN apical	VN ahead	392.822	51.992	63.925		17	VN&SN apical	together	472.781	16.897	26.516		17	VN apical, SN basal	VN ahead	269.931	38.899	259.499		17	VN apical, SN basal	VN ahead	311.319	57.991	296.361		17	VN apical, SN basal	VN ahead	338.21	34.784	317.344		17	VN&SN apical	SN ahead	445.242	337.79	71.61		17
18	VN&SN apical	VN ahead	545.679	36.349	58.639		18	VN&SN apical	VN ahead	380.748	38.128	48.62		18	VN&SN apical	together	519.372	66.946	69.996		18	VN apical, SN basal	VN ahead	563.631	42.45	565.641		18	VN apical, SN basal	VN ahead	412.829	58.135	412.829		18	VN&SN apical	VN ahead	219.004	47.322	163.336		18	VN&SN apical	SN ahead	197.763	90.01	74.771		18
19	VN&SN apical	VN ahead	399.356	26.253	42.968		19	VN&SN apical	VN ahead	329.722	52.495	67.131		19	VN&SN apical	VN ahead	172.936	38.514	102.86		19	ND	ND	440.461	63.465	101.409		19	VN&SN apical	VN ahead	555.578	82.294	95.547		19	VN apical, SN basal	VN ahead	597.333	85.276	601.269		19	SN apical, VN basal	SN ahead	488.37	470.752	65.284		19
20	VN&SN apical	VN ahead	311.382	16.918	30.369		20	VN&SN apical	VN ahead	486.487	39.585	54.187		20	VN&SN apical	VN ahead	347.035	64.929	73.177		20	VN apical, SN basal	VN ahead	482.468	35.378	477.512		20	VN apical, SN basal	VN ahead	560.844	34.001	546.733		20	VN apical, SN basal	VN ahead	391.064	38.097	394.677		20	VN&SN apical	SN ahead	318.018	143.646	58.581		20
21	VN&SN apical	VN ahead	359.059	32.488	39.782		21	VN&SN apical	VN ahead	628.916	91.679	126.887		21	VN&SN apical	VN ahead	423.511	42.758	65.181		21	VN apical, SN basal	VN ahead	269.603	26.538	272.092		21	VN apical, SN basal	VN ahead	264.584	22.205	234.989		21	ND	ND	342.541	44.55	305.432		21	VN&SN apical	SN ahead	464.586	80.87	62.681		21
22	VN&SN apical	VN ahead	382.543	23.582	52.988		22	VN&SN apical	VN ahead	445.496	73.008	90.396		22	VN&SN apical	VN ahead	437.412	60.705	71.725		22	VN apical, SN basal	VN ahead	579.621	47.017	573.333		22	VN&SN apical	VN ahead	453.996	40.485	55.334		22	VN apical, SN basal	VN ahead	575.192	73.588	570.375		22	VN&SN apical	SN ahead	287.868	43.08	26.623		22
23	VN&SN apical	VN ahead	638.653	69.406	87.556		23	VN&SN apical	VN ahead	354.784	45.519	58.871		23	VN&SN apical	VN ahead	457.932	83.951	97.865		23	VN apical, SN basal	VN ahead	282.772	47.356	276.485		23	VN&SN apical	VN ahead	391.859	45.736	60.833		23	VN apical, SN basal	VN ahead	398.027	75.21	398.027		23	VN&SN apical	SN ahead	191.519	72.175	43.259		23
24	VN&SN apical	VN ahead	146.294	24.81	31.325		24	VN&SN apical	together	209.548	26.109	35.323		24	VN&SN apical	VN ahead	190.643	23.552	51.171		24	VN apical, SN basal	VN ahead	291.495	21.533	245.949		24	VN&SN apical	VN ahead	373.109	24.598	68.073		24	VN&SN apical	VN ahead	60.493	148.434	421.316		24	VN&SN apical	together	279.499	40.95	29.366		24
25	VN&SN apical	VN ahead	206.623	16.744	26.734		25	VN&SN apical	together	295.509	24.474	21.953		25	VN&SN apical	VN ahead	600.955	72.91	90.323		25	VN apical, SN basal	VN ahead	445.626	10.61	429.418		25	VN&SN apical	VN ahead	457.446	36.675	63.012		25	VN apical, SN basal	VN ahead	283.858	37.119	292.155		25	VN&SN apical	SN ahead	469.871	132.984	83.325		25
26	VN&SN apical	VN ahead	86.28	33.458	53.17		26	VN&SN apical	together	290.953	20.422	20.422		26	VN&SN apical	VN ahead	85.697	26.315	52.934		26	ND	ND	571.365	45.034	465.33		26	VN apical, SN basal	VN ahead	482.472	48.51	482.472		26	VN apical, SN basal	VN ahead	592.639	51.294	595.451		26	VN&SN apical	SN ahead	517.895	387.485	69.132		26
27	VN&SN apical	VN ahead	168.848	47.996	56.41		27	VN&SN apical	VN ahead	342.258	66.981	93.351		27	VN&SN apical	VN ahead	206.272	21.827	29.603		27	VN apical, SN basal	VN ahead	318.04	29.973	309.107		27	VN apical, SN basal	VN ahead	403.44	60.209	407.532		27	VN&SN apical	VN ahead	465.791	63.283	183.636		27	VN&SN apical	SN ahead	317.879	94.847	76.622		27
28	VN&SN apical	VN ahead	164.499	62.444	69.873		28	VN&SN apical	VN ahead	294.624	43.39	54.222		28	VN&SN apical	VN ahead	247.36	47.659	67.958		28	VN apical, SN basal	VN ahead	621.392	49.903	606.491		28	VN apical, SN basal	VN ahead	272.717	27.847	286.602		28	VN apical, SN basal	VN ahead	433.89	56.678	433.89		28	VN&SN apical	SN ahead	218.238	60.53	36.377		28
29	VN&SN apical	VN ahead	269.842	25.502	31.871		29	VN&SN apical	VN ahead	612.71	58.709	91.026		29	VN&SN apical	VN ahead	354.378	25.628	47.754		29	VN apical, SN basal	VN ahead	465.187	42.832	461.025		29	VN apical, SN basal	VN ahead	456.714	30.542	459.949		29	VN apical, SN basal	VN ahead	309.867	59.436	301.655		29	VN apical, SN basal	SN ahead	460.85	237.38	467.03		29
30	VN&SN apical	VN ahead	563.506	43.541	65.548		30	VN&SN apical	VN ahead	561.138	40.077	64.266		30	VN&SN apical	VN ahead	675.579	68.482	83.205		30	ND	ND	378.212	21.112	44.617		30	VN&SN apical	VN ahead	323.846	82.197	97.796		30	VN apical, SN basal	VN ahead	411.676	57.14	417.513		30	VN&SN apical	SN ahead	352.708	90.005	72		30
31	VN&SN apical	VN ahead	297.692	37.239	52.083		31	VN&SN apical	VN ahead	416.404	44.033	62.631		31	VN&SN apical	VN ahead	606.557	55.492	73.977		31	VN apical, SN basal	VN ahead	291.868	44.83	296.642		31	VN apical, SN basal	VN ahead	233.915	18.97	183.136		31	VN apical, SN basal	VN ahead	69.051	31.436	75.875		31	VN&SN apical	SN ahead	373.558	141.01	44.185		31
32	VN&SN apical	VN ahead	417.822	57.011	76.498		32	VN&SN apical	VN ahead	196.582	57.278	76.664		32	VN&SN apical	VN ahead	419.768	14.946	27.783		32	VN apical, SN basal	VN ahead	526.353	45.155	515.92		32	VN apical, SN basal	VN ahead	418.525	106.219	371.68		32	VN apical, SN basal	VN ahead	336.233	19.996	330.981		32	VN&SN apical	SN ahead	447.625	94.037	47.909		32
33	VN&SN apical	VN ahead	576.985	52.093	66.599		33	VN&SN apical	VN ahead	434.716	39.23	56.379		33	VN&SN apical	VN ahead	380.275	47.631	59.23		33	VN apical, SN basal	VN ahead	550.744	53.235	547.989		33	VN apical, SN basal	VN ahead	326.486	48.116	310.711		33	VN apical, SN basal	VN ahead	487.671	29.371	485.045		33	VN&SN apical	SN ahead	557.634	293.207	44.701		33
34	VN&SN apical	VN ahead	740.425	63.989	80.507		34	VN&SN apical	VN ahead	357.771	37.071	50.351		34	VN&SN apical	VN ahead	385.942	59.265	70.109		34	VN apical, SN basal	VN ahead	493.641	37.176	487.153		34	VN&SN apical	VN ahead	299.06	45.796	154.891		34	VN apical, SN basal	VN ahead	649.662	60.021	631.321		34	VN&SN apical	SN ahead	424.412	93.605	51.53		34
35	VN&SN apical	VN ahead	705.195	43.741	73.431		35	VN&SN apical	VN ahead	439.637	46.624	53.52		35	VN&SN apical	VN ahead	314.755	21.896	49.073		35	VN apical, SN basal	VN ahead	650.596	57.712	639.26		35	VN&SN apical	VN ahead	286.733	58.156	75.891		35	VN apical, SN basal	VN ahead	602.148	56.896	598.626		35	SN apical, VN basal	SN ahead	503.579	497.742	67.005		35
36	VN&SN apical	VN ahead	552.514	43.249	64.987		36	VN&SN apical	VN ahead	664.518	61.691	82.967		36	VN&SN apical	VN ahead	198.719	87.397	92.315		36	ND	ND	392.775	41.128	162.585		36	VN apical, SN basal	VN ahead	332.174	30.239	328.652		36	VN apical, SN basal	VN ahead	613.536	54.47	608.285		36	VN&SN apical	SN ahead	388.704	81.927	34.966		36
37	VN&SN apical	VN ahead	489.042	56.411	66.057		37	VN&SN apical	VN ahead	581.502	53.363	70.895		37	VN&SN apical	VN ahead	173.273	42.398	51.701		37	VN apical, SN basal	VN ahead	293.182	38.043	287.001		37	VN apical, SN basal	VN ahead	238.599	13.284	229.316		37	VN apical, SN basal	VN ahead	742.355	66.555	731.952		37	VN&SN apical	SN ahead	694.27	257.172	88.285		37
38	VN&SN apical	VN ahead	230.544	47.469	58.022		38	VN&SN apical	VN ahead	339.732	26.082	55.63		38	VN apical, SN basal	VN ahead	253.737	80.138	254.978		38	VN apical, SN basal	VN ahead	498.631	41.91	483.848		38	VN apical, SN basal	VN ahead	363.135	46.843	340.567		38	VN apical, SN basal	VN ahead	202.329	52.773	199.335		38	VN&SN apical	SN ahead	618.347	195.221	88.9		38
39	VN&SN apical	VN ahead	141.093	38.231	53.539		39	VN&SN apical	VN ahead	250.29	17.405	27.725																39	VN apical, SN basal	VN ahead	482.232	39.942	474.713		39	VN apical, SN basal	VN ahead	675.927	65.084	664.304		39	VN&SN apical	SN ahead	501.296	382.615	78.148		39
40	VN&SN apical	VN ahead	218.318	20.929	32.199		40	VN&SN apical	VN ahead	503.816	66.109	71.501																40	VN apical, SN basal	VN ahead	371.174	47.803	355.933		40	VN&SN apical	VN ahead	455.409	40.352	105.236		40	VN&SN apical	SN ahead	621.216	195.253	67.3
41	VN apical, SN basal	VN ahead	590.651	38.458	580.796		41	VN&SN apical	VN ahead	633.476	66.958	332.286																41	VN apical, SN basal	VN ahead	199.083	32.625	184.896		41	VN apical, SN basal	VN ahead	625.807	42.693	621.574
42	VN&SN apical	VN ahead	222.81	39.241	59.966		42	VN&SN apical	VN ahead	188.855	70.857	80.356																							42	VN apical, SN basal	VN ahead	199.032	38.418	218.486
43	VN apical, SN basal	VN ahead	237.261	72.3	241.696		43	VN&SN apical	VN ahead	379.915	57.891	77.827																							43	VN apical, SN basal	VN ahead	372.328	24.419	364.673
44	VN&SN apical	VN ahead	526.433	36.832	54.243		44	VN&SN apical	VN ahead	537.883	68.412	85.463																							44	VN apical, SN basal	VN ahead	692.729	33.476	704.818
45	VN&SN apical	VN ahead	579.284	44.35	65.843		45	VN&SN apical	VN ahead	402.753	35.027	55.965																							45	VN apical, SN basal	VN ahead	515.287	52.162	518.81
46	VN&SN apical	VN ahead	333.843	49.589	59.211		46	VN&SN apical	VN ahead	356.053	25.684	30.051																							46	VN apical, SN basal	VN ahead	572.436	63.931	577.687
47	VN&SN apical	VN ahead	530.985	38.041	62.604		47	VN&SN apical	VN ahead	487.279	75.283	96.051																							47	VN apical, SN basal	VN ahead	433.584	33.853	436.578
48	VN&SN apical	VN ahead	384.233	44.587	57.975		48	VN&SN apical	VN ahead	445.67	52.762	152.679																							48	VN apical, SN basal	VN ahead	856.162	62.641	829.016
49	VN&SN apical	VN ahead	325.678	19.1	26.002		49	VN&SN apical	VN ahead	460.856	58.254	63.771																							49	VN apical, SN basal	VN ahead	677.454	77.461	664.808
50	VN&SN apical	VN ahead	109.107	15.42	26.172		50	VN&SN apical	VN ahead	166.394	40.709	49.487																							50	VN&SN apical	VN ahead	891.999	47.519	69.074
51	VN&SN apical	VN ahead	325.478	32.464	45.422																														51	VN apical, SN basal	VN ahead	739.476	63.828	749.194
52	VN&SN apical	VN ahead	300.558	19.218	38.604
53	VN&SN apical	VN ahead	311.606	23.471	36.536
	Summary of Nuclear positions	RHT line1-4	RHT line1-9	RHT line1-11	SC-cal RHT line2-1	SC-cal RHT line2-9	SC-cal RHT line2-12	wit1/2 RHT line3-1	wit1/2 RHT line3-7	wit1/2 RHT line3-11	wit1/2 SC-cal RHT line4-3	wit1/2 SC-cal RHT line4-4	wit1/2 SC-cal RHT line4-8
	Total	53	50	38	38	41	51	40	39	31	56	54	62
	VN&SN apical	51	50	37	3	12	11	36	30	27	10	5	5
	VN apical, SN basal	2	0	1	30	28	36	1	0	0	8	11	8
	SN apical, VN basal	0	0	0	0	0	0	3	9	4	2	9	2
	VN&SN basal	0	0	0	0	0	0	0	0	0	35	27	47
	ND	0	0	0	5	1	4	0	0	0	1	2	0
	VN&SN apical (%)	96.2264	100	97.3684	7.89474	29.2683	21.5686	90	76.9231	87.0968	17.8571	9.25926	8.06452
	VN apical, SN basal (%)	3.77358	0	2.63158	78.9474	68.2927	70.5882	2.5	0	0	14.2857	20.3704	12.9032
	SN apical, VN basal (%)	0	0	0	0	0	0	7.5	23.0769	12.9032	3.57143	16.6667	3.22581
	VN&SN basal (%)	0	0	0	0	0	0	0	0	0	62.5	50	75.8065
	ND (%)	0	0	0	13.1579	2.43902	7.84314	0	0	0	1.78571	3.7037	0
	Summary (Order of nuclei in pollen tubes)	RHT line1-4	RHT line1-9	RHT line1-11	SC-cal RHT line2-1	SC-cal RHT line2-9	SC-cal RHT line2-12	wit1/2 RHT line3-1	wit1/2 RHT line3-7	wit1/2 RHT line3-11	wit1/2 SC-cal RHT line4-3	wit1/2 SC-cal RHT line4-4	wit1/2 SC-cal RHT line4-8
	Total	51	50	37	3	12	11	36	30	27	10	5	5
	VN ahead	49	46	33	3	12	8	0	1	0	4	2	2
	Together	1	4	3	0	0	2	2	1	1	0	1	1
	SN ahead	1	0	1	0	0	1	34	28	26	6	2	2
	VN ahead (%)	96.0784	92	89.1892	100	100	72.7273	0	3.33333	0	50	40	40
	Together (%)	1.96078	8	8.10811	0	0	18.1818	5.55556	3.33333	3.7037	0	20	20
	SN ahead (%)	1.96078	0	2.7027	0	0	9.09091	94.4444	93.3333	96.2963	60	40	40
[truncated: 29 more columns]

## Sheet: Figure 6
Figure 6d				Figure 6e
Before callose-plug formation				After callose-plug formation
timepoint	Basal	Middle		timepoint	Basal	Mddle
1	211.657	219.535		1	219.707	206.778
2	201.515	222.939		2	215.848	200.222
3	196.879	229.03		3	214.576	215.182
4	207.707	220.192		4	213.818	211.424
5	202.212	157.394		5	210.869	177.121
6	203.273	167.333		6	217.121	188.313
7	207.525	129.556		7	216.374	160.576
8	202.626	133.939		8	221.717	167.253
9	202.808	102.101		9	222.657	143.657
10	199.566	115.515		10	221.303	144.222
11	190.818	90.202		11	226.99	115.949
12	196.03	108.03		12	224.444	124.141
13	192.01	85.848		13	227.273	104.808
14	182.646	95.172		14	226.152	105.778
15	173.212	76.869		15	222.475	97.586
16	166.343	90.222		16	226.818	97.293
17	153.364	72.485		17	220.808	87.404
18	148.535	83.909		18	219.889	93.051
19	134.141	67.717		19	221.384	85.495
20	127.798	73.707		20	222.556	88.838
21	114.505	60.707		21	223.172	80.263
22	108.606	70.747		22	222.323	80.364
23	102.293	56.323		23	219.929	76.293
24	97.515	68.899		24	228.212	73.697

## Sheet: Figure 7
Figure 7c
	Maximum intensity (AU) of mRUBY2 signal in wit1/2 SC-cal RHT pPRK6::PRK6-mRUBY2
Sample No.	SC-cal− RHT−	SC-cal+ RHT+ (VN&SN basal)
1	88	92
2	79	58
3	62	118
4	93	24
5	102	76
6	83	57
7	96	8
8	160	58
9	69	64
10	94	78
11	57	147
12	14	44
13	154	52
14	75	192
15	81	83
16	58	68
17	9	81
18	67	192
19	64	76
20	79	109
21	83	180
22	167	107
23	81	15
24	86	140
25	58	126
26	94	42
27	108	77
28	69	159
29	106	22
30	106	94
31	148	183
32	123	76
33	194	117
34	93	170
35	128	16
36	77	101
37	109	147
38	110	92
39	83	227
40	123	97
41	133	140
42	209	171
43	181	117
44	143
45	148
46	92
47	50
48	85
49	153
50	116
51	91
52	27
53	54
Mean	98.3396	99.8372

## Sheet: Figure 8
Figure 8
Col-0				SC-cal− RHT−				SC-cal+ RHT+ (VN&SN basal)
Sample No	Pollen tubes emerged from style	Pollen-tube attraction		Sample No	Pollen tubes emerged from style	Pollen-tube attraction		Sample No	Pollen tubes emerged from style	Pollen-tube attraction
1	Yes	No		1	Yes	Yes		1	Yes	Yes
2	ND	NA		2	Yes	No		2	No	NA
3	Yes	Yes		3	No	NA		3	No	NA
4	Yes	Yes		4	Yes	No		4	No	NA
5	No	NA		5	Yes	Yes		5	No	NA
6	Yes	Yes		6	Yes	Yes		6	Yes	Yes
7	Yes	No		7	Yes	Yes		7	Yes	Yes
8	No	NA		8	No	NA		8	No	NA
9	Yes	No		9	Yes	No		9	Yes	No
10	Yes	No		10	Yes	Yes		10	No	NA
11	No	NA		11	No	NA		11	Yes	No
12	Yes	Yes		12	Yes	Yes		12	No	NA
13	No	NA		13	No	NA		13	Yes	No
14	Yes	Yes		14	Yes	Yes		14	No	NA
15	No	NA		15	No	NA		15	No	NA
16	Yes	Yes		16	Yes	No		16	Yes	No
17	Yes	Yes		17	No	NA		17	ND	NA
18	Yes	Yes		18	No	NA		18	Yes	No
19	Yes	Yes		19	No	NA		19	No	NA
20	Yes	Yes		20	Yes	No		20	Yes	No
21	Yes	No		21	No	NA		21	Yes	Yes
22	Yes	Yes		22	No	NA		22	No	NA
23	Yes	Yes		23	ND	NA		23	Yes	No
24	Yes	No		24	No	NA		24	No	NA
25	No	NA		25	ND	NA		25	No	NA
26	Yes	Yes		26	Yes	No		26	No	NA
27	No	NA		27	Yes	Yes		27	Yes	No
28	Yes	Yes		28	Yes	No		28	No	NA
29	Yes	No		29	No	NA		29	No	NA
30	Yes	No		30	No	NA		30	No	NA
31	Yes	No		31	No	NA		31	No	NA
32	Yes	Yes		32	No	NA		32	Yes	No
33	Yes	No		33	Yes	Yes		33	Yes	Yes
34	Yes	No		34	Yes	No		34	ND	NA
35	No	NA		35	Yes	Yes		35	Yes	No
36	Yes	No		36	Yes	No		36	Yes	Yes
37	No	NA		37	No	NA		37	Yes	No
38	Yes	No		38	Yes	Yes		38	No	NA
39	Yes	No		39	No	NA		39	Yes	No
40	No	NA		40	No	NA		40	Yes	Yes
41	Yes	Yes		41	Yes	No		41	No	NA
42	Yes	Yes		42	Yes	Yes		42	No	NA
43	Yes	Yes		43	Yes	No		43	Yes	No
44	Yes	No		44	Yes	No		44	Yes	Yes
45	Yes	Yes		45	No	NA		45	Yes	No
46	Yes	Yes		46	Yes	Yes		46	No	NA
47	Yes	No		47	Yes	No		47	Yes	No
48	Yes	No		48	Yes	Yes		48	Yes	No
49	Yes	Yes		49	Yes	No		49	Yes	Yes
50	Yes	No		50	Yes	No		50	No	NA
51	Yes	Yes		51	Yes	Yes		51	Yes	No
52	Yes	No		52	Yes	No		52	No	NA
53	No	NA		53	No	NA		53	No	NA
54	Yes	Yes		54	Yes	No		54	Yes	No
55	No	NA		55	Yes	Yes		55	Yes	No
56	Yes	Yes		56	Yes	Yes		56	Yes	No
57	Yes	No		57	No	NA		57	Yes	No
58	Yes	Yes		58	No	NA		58	Yes	Yes
59	Yes	Yes		59	No	NA		59	No	NA
60	No	NA		60	No	NA		60	Yes	No
61	No	NA		61	No	NA		61	Yes	No
62	Yes	Yes		62	Yes	Yes		62	Yes	No
63	Yes	No		63	No	NA		63	Yes	No
64	No	NA		64	Yes	No		64	Yes	Yes
65	Yes	No		65	Yes	No		65	No	NA
66	Yes	No		66	Yes	No		66	No	NA
67	Yes	No		67	No	NA		67	No	NA
68	Yes	Yes		68	No	NA		68	No	NA
69	No	NA		69	Yes	No		69	Yes	Yes
70	ND	NA		70	ND	NA		70	No	NA
71	Yes	No		71	No	NA		71	No	NA
72	Yes	No		72	No	NA		72	Yes	No
73	Yes	Yes		73	Yes	No		73	No	NA
74	Yes	No		74	Yes	Yes		74	Yes	No
75	Yes	No		75	No	NA		75	Yes	Yes
76	Yes	No		76	Yes	No		76	No	NA
77	Yes	No		77	ND	NA		77	Yes	No
78	Yes	Yes		78	Yes	No		78	Yes	No
79	Yes	Yes		79	Yes	Yes		79	No	NA
80	ND	NA		80	Yes	Yes		80	Yes	Yes
81	Yes	Yes		81	No	NA		81	Yes	Yes
82	Yes	Yes		82	No	NA		82	Yes	Yes
83	Yes	No		83	Yes	Yes		83	Yes	Yes
84	Yes	Yes		84	No	NA		84	No	NA
85	Yes	No		85	Yes	Yes		85	No	NA
86	Yes	Yes		86	Yes	No		86	Yes	No
87	Yes	No		87	No	NA		87	No	NA
88	Yes	No		88	No	NA		88	No	NA
89	No	NA		89	No	NA		89	No	NA
90	Yes	Yes		90	Yes	No		90	Yes	No
91	Yes	Yes		91	Yes	Yes		91	No	NA
92	Yes	Yes		92	Yes	No		92	Yes	Yes
93	No	NA		93	No	NA		93	No	NA
94	Yes	Yes		94	Yes	No		94	Yes	No
95	Yes	No		95	No	NA		95	Yes	No
96	Yes	Yes		96	Yes	No		96	Yes	No
97	Yes	No		97	Yes	No		97	Yes	No
98	Yes	Yes		98	No	NA		98	Yes	No
99	Yes	No		99	Yes	No		99	No	NA
100	Yes	No		100	No	NA		100	Yes	No
101	Yes	Yes		101	No	NA		101	Yes	No
102	Yes	Yes		102	No	NA		102	Yes	No
103	Yes	No		103	Yes	No		103	Yes	No
104	Yes	No		104	Yes	No		104	Yes	Yes
105	Yes	Yes						105	No	NA
106	Yes	Yes						106	No	NA
107	No	NA						107	No	NA
108	Yes	No						108	No	NA
109	Yes	No						109	No	NA
110	Yes	No						110	Yes	No
111	Yes	Yes						111	Yes	No
112	Yes	Yes						112	Yes	No
113	No	NA						113	No	NA
114	Yes	Yes						114	Yes	No
115	Yes	No						115	Yes	No
								116	Yes	No
								117	Yes	Yes
								118	Yes	Yes
								119	Yes	No
								120	Yes	No
	Summary							121	Yes	No
		Col-0	SC-cal− RHT−	SC-cal+ RHT+ (VN&SN basal)				122	No	NA
	Total assays	115	104	134				123	No	NA
	No. of pollen tubes emerged from style	92	57	77				124	Yes	No
	Pollen tubes emerged from style (%)	80	54.8077	57.4627				125	Yes	No
	No. of attracted pollen tube	22	24	22				126	Yes	No
	Pollen-tube attraction (%)	23.913	42.1053	28.5714				127	Yes	No
								128	No	NA
								129	No	NA
								130	Yes	Yes
								131	Yes	No
								132	No	NA
								133	No	NA
								134	Yes	No

## Sheet: Supplementary Figure 1
Figure S1g
<Number of pollen grains>	Pollen phenotypes
	Callose +	Callose +	Callose −	Callose −
Developmental stage	RHT+	RHT−	RHT+	RHT−	total
Early Unicellular Stage	0	0	189	6	195
Late Unicellular Stage	0	0	105	98	203
Early Bicellular Stage	111	114	7	13	245
Late Bicellular Stage	0	0	193	186	379
Tricellular at 0 DAA	8	0	145	180	333
Tricellular at 1 DAA	181	0	13	216	410
<Summary: % of pollen grains>	Pollen phenotypes
	Callose +	Callose +	Callose −	Callose −
Developmental stage	RHT+	RHT−	RHT+	RHT−
Early Unicellular Stage	0	0	96.9231	3.07692
Late Unicellular Stage	0	0	51.7241	48.2759
Early Bicellular Stage	45.3061	46.5306	2.85714	5.30612
Late Bicellular Stage	0	0	50.9235	49.0765
Tricellular at 0 DAA	2.4024	0	43.5435	54.0541
Tricellular at 1 DAA	44.1463	0	3.17073	52.6829

## Sheet: Supplementary Figure 2
Figure S2b-e
Assay No.	Pollen-tube No.	Phenotype	RHT signal	Tip-VN (mm)	Tip-SN (mm)	VN-SN (mm)	SN-SN (mm)
2	24	long VN-SN	negative	47.5296	104.74	34.7858	1.09389
3	78	normal	negative	22.543	41.201	6.108	2.396
3	43	normal	negative	24.944	50.925	3.788	1.694
2	2	normal	negative	33.3637	46.217	6.45397	1.69553
3	13	normal	negative	39.971	63.674	5.303	2.273
1	46	normal	negative	43.2119	72.6821	12.5414	4.38742
3	61	normal	negative	43.871	70.819	2.273	3.03
3	74	normal	negative	45.869	73.457	6.818	3.863
3	57	normal	negative	47.035	79.646	5.357	3.124
2	3	normal	negative	47.4749	79.8541	3.88332	1.69553
3	36	normal	negative	47.819	75.057	2.273	3.124
2	15	normal	negative	49.0611	60.5469	4.1021	1.09389
1	21	normal	negative	50.7864	65.3146	2.35927	2.35927
3	67	normal	negative	52.553	84.2	1.515	0.758
1	2	normal	negative	53.2285	61.7964	4.4702	2.06954
3	44	normal	negative	54.087	89.915	7.726	2.396
3	59	normal	negative	55.57	82.88	8.835	2.396
1	8	normal	negative	55.6291	87.293	17.1772	3.43543
3	88	normal	negative	55.919	81.904	8.159	2.396
1	40	normal	negative	56.043	87.6656	7.49172	2.35927
3	39	normal	negative	56.567	84.15	4.545	3.788
2	23	normal	negative	57.1012	67.6572	4.32088	3.77393
3	83	normal	negative	57.666	86.203	5.463	2.731
2	19	normal	negative	59.1249	73.1814	9.134	2.73473
2	6	normal	negative	60.0547	76.8459	3.39107	3.39107
2	5	normal	negative	62.1331	91.2853	6.28988	4.1021
3	53	normal	negative	62.293	98.412	6.061	4.545
3	26	normal	negative	62.371	87.041	2.731	2.396
1	28	normal	negative	63.5348	87.9553	6.91225	2.85596
3	50	normal	negative	63.665	89.72	3.03	3.124
2	20	normal	negative	63.7739	75.6427	1.69553	1.09389
1	5	normal	negative	64.8179	86.0927	2.85596	2.93874
1	45	normal	negative	64.9421	97.0613	6.33278	2.85596
2	21	normal	negative	65.907	74.4941	4.59435	0.765725
3	7	normal	negative	66.883	86.974	3.124	1.694
3	85	normal	negative	67.006	97.996	5.515	2.273
2	27	normal	negative	67.4932	76.6819	3.0629	3.22698
2	7	normal	negative	67.7666	98.1222	6.1258	2.29717
2	8	normal	negative	67.8213	104.631	10.5561	2.40656
1	35	normal	negative	68.5017	100.745	10.596	1.61424
1	16	normal	negative	68.6672	95.2815	12.7483	1.82119
1	6	normal	negative	70.447	91.1838	1.61424	1.28311
3	89	normal	negative	70.693	84.603	2.143	2.731
1	44	normal	negative	72.2682	89.6109	5.17384	2.31788
3	24	normal	negative	73.699	107.669	5.357	4.08
3	92	normal	negative	73.796	93.139	6.247	3.788
1	14	normal	negative	75.3725	106.995	5.17384	2.35927
3	19	normal	negative	75.558	105.933	6.776	2.273
2	9	normal	negative	76.1349	97.794	3.11759	3.11759
2	12	normal	negative	76.299	92.6527	10.1732	3.39107
3	14	normal	negative	76.473	109.042	5.77	3.788
3	10	normal	negative	78.046	103.865	7.8	3.124
1	3	normal	negative	78.1043	97.8063	4.13907	1.28311
1	26	normal	negative	78.3113	91.8046	2.44205	2.85596
1	39	normal	negative	78.3113	95.7368	4.0149	3.35265
1	36	normal	negative	79.0149	97.1854	7.20199	2.06954
2	25	normal	negative	79.526	113.054	7.165	3.88332
1	22	normal	negative	80.298	99.3377	5.29801	NA
3	65	normal	negative	80.462	109.28	1.694	2.731
3	18	normal	negative	80.615	111.24	6.517	1.071
3	32	normal	negative	82.046	106.359	2.396	2.396
1	4	normal	negative	82.2848	108.609	6.33278	1.82119
3	77	normal	negative	83.257	112.902	8.47	2.396
1	15	normal	negative	83.5679	101.407	2.06954	0.827815
3	86	normal	negative	84.11	103.303	2.273	1.694
3	11	normal	negative	84.32	110.72	10.304	3.214
1	49	normal	negative	84.9338	116.267	11.3411	3.84934
3	33	normal	negative	84.94	102.432	3.788	1.694
3	84	normal	negative	85.782	101.248	3.788	2.396
3	3	normal	negative	85.944	119.526	9.964	3.124
2	16	normal	negative	86.3628	99.6536	3.0629	2.40656
1	41	normal	negative	87.7897	115.935	3.47682	2.85596
3	52	normal	negative	90.509	120.64	11.262	2.396
1	27	normal	negative	92.0116	109.768	12.7483	1.15894
3	63	normal	negative	92.199	120.073	11.262	2.273
3	22	normal	negative	97.773	135.332	13.034	3.124
1	7	normal	negative	99.6275	125.207	5.13245	3.64238
3	66	normal	negative	99.865	129.108	6.86	2.396
2	30	normal	negative	105.397	119.945	6.0711	3.39107
2	11	normal	negative	105.834	134.549	7.00091	3.77393
3	37	normal	negative	108.299	135.382	4.545	3.788
3	6	normal	negative	113.024	153.78	13.424	3.388
1	43	normal	negative	116.391	124.503	1.28311	2.44205
3	4	normal	negative	124.786	146.813	3.388	4.08
3	35	normal	negative	129.049	149.281	2.273	1.071
3	47	normal	negative	129.52	153.974	5.357	4.285
3	27	normal	negative	131.239	151.291	2.273	3.863
3	58	normal	negative	139.687	156.593	3.388	2.731
3	56	normal	negative	142.207	169.227	6.108	3.388
3	62	normal	negative	143.599	172.868	7.8	2.731
2	17	normal	negative	156.153	165.506	1.69553	2.40656
3	87	Not determined	negative	49.302	61.705	NA	2.143
1	37	Not determined	negative	56.3328	NA	NA	NA
1	34	Not determined	negative	70.1159	NA	NA	NA
2	1	Not determined	positive	68.1495	50.9754	8.25889	1.09389
2	14	long VN-SN	positive	42.3336	95.0046	26.9098	2.40656
2	28	long VN-SN	positive	44.3026	87.6755	32.598	2.29717
2	22	long VN-SN	positive	44.6855	95.6062	36.7001	4.43026
1	20	long VN-SN	positive	45.9851	75.8692	19.2053	2.31788
1	31	long VN-SN	positive	46.2748	100.828	37.5	0.827815
3	76	long VN-SN	positive	46.644	87.66	20.608	3.788
1	30	long VN-SN	positive	49.5447	103.56	36.0927	1.28311
1	29	long VN-SN	positive	51.5315	119.536	35.3063	1.73841
1	13	long VN-SN	positive	53.0215	103.146	43.4603	2.06954
3	91	long VN-SN	positive	65.912	130.67	47.973	2.731
3	20	long VN-SN	positive	66.538	133.874	54.627	2.143
1	47	long VN-SN	positive	72.9719	142.343	59.2715	NA
3	1	long VN-SN	positive	73.946	166.833	81.015	3.124
2	26	long VN-SN	positive	74.0018	189.681	106.655	1.09389
3	69	long VN-SN	positive	83.315	176.601	70.648	3.214
3	40	long VN-SN	positive	91.242	168.671	60.285	0.758
1	23	long VN-SN	positive	91.4735	144.164	33.3609	1.73841
1	33	long VN-SN	positive	95.7368	158.568	44.2467	2.56623
1	18	long VN-SN	positive	96.5646	146.772	37.8725	1.73841
3	46	long VN-SN	positive	115.177	219.506	80.524	2.396
3	31	normal	positive	38.593	71.349	5.77	3.124
3	23	normal	positive	46.511	69.062	2.143	4.417
2	4	normal	positive	53.0538	93.9654	14.0018	2.13309
2	10	normal	positive	98.8879	111.686	2.73473	1.53145
3	82	VN only	positive	35.486	NA	NA	NA
3	80	VN only	positive	40.307	NA	NA	NA
3	81	VN only	positive	47.22	NA	NA	NA
2	29	VN only	positive	49.608	NA	NA	NA
3	28	VN only	positive	50.028	NA	NA	NA
3	2	VN only	positive	50.625	NA	NA	NA
3	16	VN only	positive	50.781	NA	NA	NA
1	10	VN only	positive	51.4901	NA	NA	NA
3	71	VN only	positive	51.544	NA	NA	NA
3	75	VN only	positive	52.523	NA	NA	NA
3	41	VN only	positive	54.268	NA	NA	NA
1	42	VN only	positive	54.4288	NA	NA	NA
3	9	VN only	positive	55.428	NA	NA	NA
3	79	VN only	positive	55.624	NA	NA	NA
1	19	VN only	positive	55.7947	NA	NA	NA
3	21	VN only	positive	56.417	NA	NA	NA
3	45	VN only	positive	57.226	NA	NA	NA
1	12	VN only	positive	57.8228	NA	NA	NA
1	17	VN only	positive	58.0298	NA	NA	NA
3	70	VN only	positive	58.54	NA	NA	NA
3	68	VN only	positive	59.542	NA	NA	NA
1	24	VN only	positive	60.1821	NA	NA	NA
3	73	VN only	positive	61.259	NA	NA	NA
2	18	VN only	positive	61.6955	NA	NA	NA
3	72	VN only	positive	63.171	NA	NA	NA
3	29	VN only	positive	64.487	NA	NA	NA
3	90	VN only	positive	64.852	NA	NA	NA
2	31	VN only	positive	65.0319	NA	NA	NA
1	1	VN only	positive	65.6043	NA	NA	NA
1	25	VN only	positive	66.6805	NA	NA	NA
1	50	VN only	positive	67.4669	NA	NA	NA
1	38	VN only	positive	69.1639	NA	NA	NA
1	48	VN only	positive	72.144	NA	NA	NA
3	64	VN only	positive	72.3	NA	NA	NA
3	60	VN only	positive	72.852	NA	NA	NA
3	5	VN only	positive	73.469	NA	NA	NA
1	11	VN only	positive	74.048	NA	NA	NA
3	8	VN only	positive	74.532	NA	NA	NA
2	33	VN only	positive	75.2051	NA	NA	NA
3	42	VN only	positive	76.432	NA	NA	NA
3	30	VN only	positive	78.178	NA	NA	NA
3	15	VN only	positive	80.063	NA	NA	NA
1	9	VN only	positive	80.2566	NA	NA	NA
2	32	VN only	positive	81.8778	NA	NA	NA
3	38	VN only	positive	82.494	NA	NA	NA
3	25	VN only	positive	85.468	NA	NA	NA
3	51	VN only	positive	85.956	NA	NA	NA
3	34	VN only	positive	86.48	NA	NA	NA
3	12	VN only	positive	92.853	NA	NA	NA
3	54	VN only	positive	93.378	NA	NA	NA
1	32	VN only	positive	95.7368	NA	NA	NA
3	48	VN only	positive	96.208	NA	NA	NA
3	17	VN only	positive	99.476	NA	NA	NA
2	13	VN only	positive	101.896	NA	NA	NA
3	49	VN only	positive	109.995	NA	NA	NA
3	55	VN only	positive	110.338	NA	NA	NA
	Summary		Tip-VN (mm)	Tip-SN (mm)	VN-SN (mm)	SN-SN (mm)
	SC-cal− RHT−	Mean	76.3795	100.726	6.15927	2.6508
		Standard Deviation	26.3791	26.8887	4.48126	0.922626
	SC-cal+ RHT+	Mean	68.1526	124.693	41.2295	2.34205
		Standard Deviation	18.9251	40.366	26.0165	1.00771

[truncated: 3 more sheets: Supplementary Figure 3, Supplementary Figure 4, Supplementary Figure 6]
